# Supplementary material for: The Influence of Optimal Sleep Onset Time and Duration on Risk of Stroke: A Community-Based, Cross-Sectional Study
Source: J Clin Med. 2025 Sep 17;14(18):6529. doi: 10.3390/jcm14186529 (PMC12470270; doi:10.3390/jcm14186529)
Supplement: Supplementary file 1 [file jcm-14-06529-s001.zip]

Archive with 1 entries (1 files):
- jcm-3722494-supplementary.pdf
